# Supplementary material for: Syllable Complexity and Morphological Synthesis: A Well-Motivated Positive Complexity Correlation Across Subdomains
Source: Front Psychol. 2021 Mar 17;12:638659. doi: 10.3389/fpsyg.2021.638659 (PMC8010299; doi:10.3389/fpsyg.2021.638659)
Supplement: Supplementary file 3 [file Data_Sheet_1.CSV]

Glottocode	Language	Family	Area	Categorical	Max Onset	Max Coda	FG Max Onset	FG Max Coda	Synth	Synth Verb	Synth Noun	Synth PreR	Synth PreR V	Synth PreR N	Synth PostR	Synth PostR V	Synth PostR N	Phon/Syl	Sum Onset Coda	FG Sum	Avg. C Init	Avg. C Fin	Av_C_word_fin_type_V	Av_C_word_fin_type_N	Av_C_word_init_type_V	Av_C_word_init_type_N
arap1274	Arapaho	Algonquian	North America	3	1	2	1	1.5	2.59214830970556	2.94243832677869	1.59537572254335	2.10888575458392	2.20308022922636	1.33815028901734	1.60846262341326	1.73746418338109	1.25722543352601	2.32778253112023	3	2.5	0.993675027262814	0.674809160305344	0.721487307829818	0.526011560693642	0.996782266714337	0.997109826589595
beja1238	Beja	Beja	Africa	3	2	2	2	2	2.6703642384106	2.97249190938511	2.57400932400932	1.51296566837107	1.56280428432327	1.54349095154699	2.2063550036523	2.40636157091853	2.02860478692353	2.41875282882826	4	4	0.848509933774834	0.612251655629139	0.702912621359223	0.485431235431235	0.819093851132686	0.897435897435897
bora1263	Bora	Boran	South America	2	1	1	1	0.5	2.79298610454674	3.04155672823219	2.52295081967213	1.19288407618679	1.26770787505499	1.24097176625082	2.6305714009475	2.77430708315002	2.28233749179251	1.85117360708085	2	1.5	0.625106342754514	0.021741185367237	0.009894459102902	0.019672131147541	0.655672823218997	0.663934426229508
even1259	Evenki	Tungusic	Eurasia	3	1	2	1	1.5	2.55260383723382	3.42671714440238	2.42936507936508	1.0076081787922	1.0070652173913	1.00715421303657	2.70684736091298	3.41739130434783	2.42050874403816	2.27634035447724	3	2.5	0.665401644528779	0.502213788741303	0.618171984856679	0.435714285714286	0.644131963223364	0.646031746031746
goem1240	Goemai	West Chadic	Africa	2	1	1	1	1	1.37039239001189	1.5218045112782	1.24492753623188	1.34608378870674	1.51127819548872	1.22028985507246	1.02307225258045	1.01052631578947	1.02463768115942	2.47703412073491	2	2	0.81807372175981	0.758620689655172	0.891729323308271	0.72463768115942	0.861654135338346	0.8
guri1249	Gurindji Kriol	Creoles and Pidgins	Australia & New Guinea	3	3	2	2.5	2	1.79562906083875	1.91364421416235	1.78254211332312	1	1	1	1.79631828978622	1.91364421416235	1.78254211332312	2.4755325443787	5	4.5	1.02421736562315	0.479621972829297	0.68566493955095	0.330781010719755	1.04663212435233	1.08422664624809
hoch1243	Hoocak	Core Siouan	North America	3	2	1	2	1	2.52378686964795	2.93869625520111	1.85698324022346	1.25444766239139	1.35639412997904	1.00805523590334	2.07881671493587	2.21503444144954	1.82393555811277	2.08104110914078	3	3	0.969711385981605	0.129876308277831	0.083495145631068	0.167597765363128	0.975866851595007	0.985474860335195
kaka1265	Kakabe	Western Mande	Africa	3	2	1	2	1	1.60441379310345	1.75059382422803	1.70027063599459	1.06957746478873	1.1847739888977	1.00067934782609	1.5287323943662	1.56463124504362	1.69633152173913	2.20538204752669	3	3	0.974068965517241	0.227586206896552	0.250989707046714	0.181326116373478	0.996041171813143	0.979025710419486
kama1378	Kamas	Samoyedic	Eurasia	3	1	2	1	1.5	2.19721038357226	2.6880664652568	1.79887640449438	1.00039556962025	1.00077399380805	1	2.1942246835443	2.68962848297214	1.80520951302378	2.40358019904356	3	2.5	0.829523440526928	0.423479271600155	0.401057401812689	0.435955056179775	0.799093655589124	0.859550561797753
katl1237	Katla	Katla-Tima	Africa	4	4	2	3.5	2	2.32100052110474	2.9722076560042	1.7568281938326	1.71350613915416	1.8109243697479	1.69339207048458	1.65648021828104	2.16123949579832	1.06343612334802	2.09824135613472	6	5.5	0.69176654507556	0.39421573736321	0.305715783953854	0.514537444933921	0.744100681699004	0.594713656387665
movi1243	Movima	Movima	South America	3	1	2	1	1.5	2.31111111111111	2.8201581027668	1.66782006920415	1.04343807763401	1.01204819277108	1.01398601398601	2.03049907578558	2.69277108433735	1.60839160839161	2.23475694075098	3	2.5	0.836296296296296	0.482222222222222	0.515810276679842	0.359861591695502	0.849802371541502	0.8719723183391
nort2641	Northern Kurdish	Iranian	Eurasia	3	2	3	2	2.5	1.67689357622244	2.28685258964143	1.73992673992674	1.17872648335745	1.49295774647887	1	1.72358900144718	1.78269617706237	1.73859432799014	2.28560096153846	5	4.5	0.921380632790029	0.372003835091083	0.450199203187251	0.253968253968254	0.99003984063745	0.915750915750916
nort2875	Northern Alta	Northern Luzon	Southeast Asia & Oceania	2	1	1	1	1	1.83948051948052	2.32915717539863	1.39863945578231	1.33611111111111	1.60606060606061	1.07300275482094	1.32833333333333	1.35431235431235	1.30165289256198	2.19486254678863	2	2	0.717402597402597	0.612467532467532	0.757403189066059	0.495238095238095	0.629840546697039	0.806802721088435
pnar1238	Pnar	Khasian	Southeast Asia & Oceania	3	2	2	2	1.5	1.77491961414791	1.88313183649971	1.80173035328046	1.76762141967621	1.86828115770821	1.78344419807834	1	1	1	2.44425448028674	4	3.5	0.843729903536978	0.833440514469453	0.907887161773172	0.803893294881038	0.803684513529073	0.870223503965393
ruul1235	Ruuli	Bantoid	Africa	3	3	0	2.5	0	2.94564408041698	4.14235234729934	1.60084477296727	2.29401319127347	2.96394108684611	1.57566137566138	1.6570268899036	2.18283392585069	1.02645502645503	2.00103839761885	3	2.5	0.587242491933482	0.034996276991809	0.006562342251388	0.049630411826822	0.596163553760727	0.468848996832101
sanz1248	Sanzhi	Lak-Dargwa	Eurasia	3	1	2	1	2	2.53030303030303	3.82142857142857	1.93948126801153	1.41290322580645	1.91818181818182	1.01449275362319	2.17161290322581	2.51818181818182	1.90724637681159	2.44800931608598	3	3	0.855072463768116	0.474308300395257	0.446428571428571	0.440922190201729	0.839285714285714	0.907780979827089
savo1255	Savosavo	Savosavo	Australia & New Guinea	1	1	0	1	0	1.9463886820551	2.35901162790698	1.45017182130584	1.13907785336357	1.23401162790698	1.01374570446735	1.81179138321995	2.125	1.43642611683849	1.82106172311857	1	1	0.869694713328369	0.011913626209978	0	0.020618556701031	0.895348837209302	0.917525773195876
sout2856	Nafsan	Oceanic	Southeast Asia & Oceania	3	3	2	3	1.5	1.78378378378378	2.18773006134969	1.24163027656477	1.52799684542587	1.759765625	1.04845814977974	1.28667192429022	1.37955729166667	1.18061674008811	2.3526283119344	5	4.5	0.840188014101058	0.650411280846063	0.592024539877301	0.698689956331878	0.754601226993865	0.981077147016012
sumi1235	Sumi	Kuki-Chin	Southeast Asia & Oceania	1	1	0	1	0	1.81239143022583	1.74677002583979	2.021484375	1.30950570342205	1.0552677029361	1.725	1.38022813688213	1.53540587219344	1.19318181818182	1.93808145145725	1	1	0.74174869716271	0.009843659525188	0.002583979328165	0.017578125	0.888888888888889	0.4609375
trin1278	Mojeño Trinitario	Bolivia-Parana	South America	3	2	1	2	0.5	2.29935794542536	3.70426065162907	1.5996015936255	1.48892674616695	1.99746835443038	1.31364562118126	1.80919931856899	2.71139240506329	1.26883910386965	2.14062363010792	3	2.5	1.0553772070626	0.034510433386838	0.010025062656642	0.02390438247012	1.21052631578947	1.07171314741036
urum1249	Urum	Turkic	Eurasia	3	2	2	2	1.5	2.16826265389877	2.73895378364652	2.07267950963222	1	1	1	2.20692115590439	2.7381799694967	2.07249560632689	2.33358757085196	4	3.5	0.800273597811218	0.575410396716826	0.805485017775521	0.487302977232925	0.737938039614017	0.871278458844133
