# Supplementary material for: Syllable Complexity and Morphological Synthesis: A Well-Motivated Positive Complexity Correlation Across Subdomains
Source: Front Psychol. 2021 Mar 17;12:638659. doi: 10.3389/fpsyg.2021.638659 (PMC8010299; doi:10.3389/fpsyg.2021.638659)
Supplement: Supplementary file 4 [file Data_Sheet_2.CSV]

Glottocode	Language	Macroregion	Family	Genus	H_syl_compl_cat	H_syl_compl_ope	Sum_max_ons_cod	Sum_max_ons_cod_FG	Nwords	Nmorphs	Ind_synth
sand1273	Sandawe	Africa	(isolate)	Sandawe	MC	2	3	2	406	777	1.913793103
tach1250	Tashlhiyt	Africa	Afro-Asiatic	Berber	HC	4	2	2	76	144	1.894736842
igal1242	Igala	Africa	Atlantic-Congo	Defoid	S	1	1	1	215	317	1.474418605
ngit1239	Ngiti	Africa	Central Sudanic	Lendu	S	1	1	1	415	571	1.375903614
dizi1235	Dizin (Central dialect)	Africa	Dizoid	Dizoid	C	3	4	3.5	251	485	1.932270916
toro1252	Toro So	Africa	Dogon	Dogon	S	1	2	1.5	276	339	1.22826087
gaam1241	Gaam	Africa	Eastern Jebel	Eastern Jebel	C	3	3	2.5	339	503	1.483775811
furr1244	Fur	Africa	Furan	Fur	MC	2	2	2	202	234	1.158415842
maba1277	Maba (Chad)	Africa	Maban	Maban	MC	2	2	2	140	296	2.114285714
mann1248	Mann	Africa	Mande	Eastern Mande	S	1	1	1	499	511	1.024048096
benc1235	Bench	Africa	Ta-Ne-Omotic	North Omotic	HC	4	5	4.5	261	594	2.275862069
bilu1245	Bilua	Australia & New Guinea	(isolate)	Bilua	S	1	1	1	314	505	1.608280255
duna1248	Duna	Australia & New Guinea	(isolate)	Duna	MC	2	2	1.5	344	577	1.677325581
kuot1243	Kuot	Australia & New Guinea	(isolate)	Kuot	MC	2	2	2	280	466	1.664285714
savo1255	Savosavo	Australia & New Guinea	(isolate)	Savosavo	S	1	1	1	396	630	1.590909091
meny1245	Menya	Australia & New Guinea	Angan	Angan	HC	4	4	4	301	745	2.475083056
gras1249	Grass Koiari	Australia & New Guinea	Koiarian	Koiarian	S	1	1	1	318	488	1.534591195
maib1239	Maybrat	Australia & New Guinea	Maybrat-Karon	North-Central Bird’s Head	MC	2	2	2	453	689	1.520971302
nucl1633	Nimboran	Australia & New Guinea	Nimboranic	Nimboran	C	3	4	3.5	198	334	1.686868687
roto1249	Rotokas	Australia & New Guinea	North Bougainville	West Bougainville	S	1	1	1	293	642	2.19112628
tobe1252	Tobelo	Australia & New Guinea	North Halmahera	North Halmaheran	S	1	1	1	271	539	1.988929889
kama1367	Kamasau	Australia & New Guinea	Nuclear Torricelli	Marienberg	MC	2	3	2.5	455	639	1.404395604
east2516	East Kewa	Australia & New Guinea	Nuclear Trans New Guinea	Engan	S	1	1	1	278	399	1.435251799
oksa1245	Oksapmin	Australia & New Guinea	Nuclear Trans New Guinea	Oksapmin	C	3	3	3	482	843	1.748962656
yaum1237	Yau	Australia & New Guinea	Nuclear Trans New Guinea	Finisterre-Huon	MC	2	3	2.5	198	492	2.484848485
bard1255	Bardi	Australia & New Guinea	Nyulnyulan	Nyulnyulan	C	3	3	2.5	151	307	2.033112583
alam1246	Alamblak	Australia & New Guinea	Sepik	Sepik Hill	HC	4	6	5.5	502	1264	2.517928287
wutu1244	Wutung	Australia & New Guinea	Sko	Western Skou	HC	4	5	4.5	313	340	1.086261981
ngar1284	Ngarinyin	Australia & New Guinea	Worrorran	Worrorran	C	3	5	4	573	1142	1.993019197
basq1248	Basque	Eurasia	(isolate)	Basque	C	3	4	3	284	462	1.626760563
gily1242	Nivkh (West Sakhalin)	Eurasia	(isolate)	Nivkh	C	3	5	4.5	240	408	1.7
kaba1278	Kabardian	Eurasia	Abkhaz-Adyge	Northwest Caucasian	HC	4	5	5	229	571	2.493449782
khar1287	Kharia	Eurasia	Austroasiatic	Munda	MC	2	2	2	399	604	1.513784461
itel1242	Itelmen	Eurasia	Chukotko-Kamchatkan	Southern Chukotko-Kamchatkan	HC	4	12	11	438	876	2
dara1250	Darai	Eurasia	Indo-European	Indic	MC	2	3	2.5	472	734	1.555084746
nucl1302	Georgian	Eurasia	Kartvelian	Kartvelian	HC	4	13	12	246	594	2.414634146
tuuu1240	Tu	Eurasia	Mongolic	Mongolic	MC	2	3	2	377	547	1.450928382
lezg1247	Lezgian	Eurasia	Nakh-Daghestanian	Lezgic	HC	4	5	5	425	676	1.590588235
khan1273	Eastern Khanty	Eurasia	Uralic	Ugric	MC	2	3	2.5	342	649	1.897660819
kett1243	Ket	Eurasia	Yeniseian	Yeniseian	C	3	5	5	267	602	2.254681648
karo1304	Karok	North America	(isolate)	Karok	MC	2	2	2	252	614	2.436507937
seri1257	Seri	North America	(isolate)	Seri	HC	4	8	8	360	643	1.786111111
yuch1247	Yuchi	North America	(isolate)	Yuchi	C	3	3	3	142	316	2.225352113
male1292	Passamaquoddy-Maliseet	North America	Algic	Algonquian	HC	4	6	6	125	262	2.096
wits1234	Witsuwit’en	North America	Athabascan-Eyak-Tlingit	Athapaskan	C	3	4	4	132	316	2.393939394
wich1260	Wichita	North America	Caddoan	Caddoan	HC	4	8	8	152	415	2.730263158
pech1241	Pech	North America	Chibchan	Paya	C	3	4	3	69	196	2.84057971
teri1250	Teribe	North America	Chibchan	Talamanca	HC	4	5	4.5	522	595	1.139846743
kala1399	Kalaallisut	North America	Eskimo-Aleut	Eskimo	MC	2	2	2	156	471	3.019230769
sand1278	San Dionisio del Mar Huave	North America	Huavean	Huavean	MC	2	3	2.5	260	406	1.561538462
jeme1245	Jemez	North America	Kiowa-Tanoan	Kiowa-Tanoan	S	1	2	2	244	408	1.672131148
tzel1254	Aguacatenango Tzeltal	North America	Mayan	Mayan	C	3	4	3.5	299	446	1.491638796
high1276	Highland Popoluca	North America	Mixe-Zoque	Mixe-Zoque	HC	4	5	4.5	286	566	1.979020979
choc1276	Choctaw	North America	Muskogean	Muskogean	MC	2	2	2	263	552	2.098859316
pino1237	Pinotepa Mixtec (Jicaltepec)	North America	Otomanguean	Mixtecan	S	1	1	1	271	382	1.409594096
yaki1237	Sahaptin (Yakama)	North America	Sahaptian	Sahaptian	HC	4	8	7.5	324	575	1.774691358
thom1243	Thompson	North America	Salishan	Interior Salish	HC	4	9	9	297	506	1.703703704
lako1247	Lakota	North America	Siouan	Core Siouan	C	3	3	3	215	282	1.311627907
hueh1236	Huehuetla Tepehua	North America	Totonacan	Totonacan	HC	4	5	5	387	623	1.609819121
toho1245	Tohono O’odham	North America	Uto-Aztecan	Tepiman	HC	4	8	8	250	353	1.412
utes1238	Ute	North America	Uto-Aztecan	Numic	S	1	2	2	255	593	2.325490196
nuuc1236	Nuu-chah-nulth	North America	Wakashan	Southern Wakashan	HC	4	5	5	212	545	2.570754717
iton1250	Itonama	South America	(isolate)	Itonama	C	3	3	3	324	805	2.484567901
urar1246	Urarina	South America	(isolate)	Urarina	S	1	1	1	169	270	1.597633136
wara1303	Warao	South America	(isolate)	Warao	S	1	1	1	116	182	1.568965517
apur1254	Apurinã	South America	Arawakan	Purus	S	1	1	1	347	714	2.057636888
yine1238	Yine	South America	Arawakan	Purus	HC	4	3	3	257	539	2.097276265
jama1261	Madi	South America	Arawan	Arauan	S	1	1	1	483	682	1.412008282
sout2996	Southern Aymara	South America	Aymaran	Aymaran	HC	4	NA	NA	227	606	2.669603524
boro1282	Bororo	South America	Bororoan	Bororoan	S	1	1	1	332	531	1.59939759
gali1262	Carib	South America	Cariban	Cariban	MC	2	2	2	353	619	1.753541076
agua1253	Aguaruna	South America	Chicham	Jivaroan	C	3	3	2.5	268	586	2.186567164
tehu1242	Tehuelche	South America	Chonan	Chon Proper	HC	4	5	4.5	249	412	1.654618474
muru1274	Murui Huitoto	South America	Huitotoan	Huitoto	S	1	1	1.5	377	729	1.933687003
kana1291	Katukína-Kanamarí	South America	Katukinan	Katukinan	MC	2	2	2	294	426	1.448979592
niva1238	Nivaclé	South America	Matacoan	Matacoan	C	3	3	3	234	407	1.739316239
hupd1244	Hup	South America	Naduhup	Nadahup	MC	2	2	2	273	600	2.197802198
apin1244	Apinayé	South America	Nuclear-Macro-Je	Ge-Kaingang	C	3	4	3.5	409	445	1.08801956
cavi1250	Cavineña	South America	Pano-Tacanan	Tacanan	S	1	2	2	309	535	1.731391586
imba1240	Quechua (Imbabura)	South America	Quechuan	Quechuan	MC	2	2	2	97	206	2.12371134
coca1259	Cocama-Cocamilla	South America	Tupian	Tupi-Guaraní	MC	2	3	2	329	489	1.486322188
chip1262	Chipaya	South America	Uru-Chipaya	Uru-Chipaya	C	3	4	4	161	342	2.124223602
koho1244	Sre (Kơho)	Southeast Asia & Oceania	Austroasiatic	Bahnaric	C	3	5	4	89	90	1.011235955
paco1243	Pacoh	Southeast Asia & Oceania	Austroasiatic	Katuic	MC	2	3	2.5	520	557	1.071153846
lele1267	Lelepa	Southeast Asia & Oceania	Austronesian	Oceanic	C	3	5	4	406	586	1.443349754
maya1282	Ma'ya	Southeast Asia & Oceania	Austronesian	South Halmahera - West New Guinea	C	3	3	3	449	564	1.256124722
naka1262	Nakanai	Southeast Asia & Oceania	Austronesian	Oceanic	S	1	1	1	406	498	1.226600985
paiw1248	Paiwan	Southeast Asia & Oceania	Austronesian	Paiwan	MC	2	2	2	433	544	1.256351039
saar1237	Saaroa	Southeast Asia & Oceania	Austronesian	Tsou	S	1	2	1.5	288	493	1.711805556
tuka1248	Tukang Besi North	Southeast Asia & Oceania	Austronesian	Celebic	S	1	1	1	398	605	1.520100503
west2430	Western Xiangxi Miao	Southeast Asia & Oceania	Hmong-Mien	Hmong-Mien	S	1	1	1	168	202	1.202380952
chep1245	Chepang	Southeast Asia & Oceania	Sino-Tibetan	Mahakiranti	C	3	5	4	321	678	2.112149533
lepc1244	Lepcha	Southeast Asia & Oceania	Sino-Tibetan	Lepcha	C	3	4	3.5	144	249	1.729166667
sich1238	Yi (Nuosu)	Southeast Asia & Oceania	Sino-Tibetan	Burmese-Lolo	S	1	1	1	455	465	1.021978022
laoo1244	Lao	Southeast Asia & Oceania	Tai-Kadai	Kam-Tai	MC	2	2	2	362	381	1.052486188
